# Supplementary material for: Human extraintestinal pathogenic Escherichia coli strains differ in prevalence of virulence factors, phylogroups, and bacteriocin determinants
Source: BMC Microbiol. 2016 Sep 20;16:218. doi: 10.1186/s12866-016-0835-z (PMC5028950; doi:10.1186/s12866-016-0835-z)
Supplement: Additional file 2: — Table S2. Distribution of E. coli phylogroups, virulence factors, bacteriocin producers, and the prevalence of bacteriocin determinants in ExPEC strains and fecal E. coli strains. (XLSX 13 kb) [file 12866_2016_835_MOESM2_ESM.xlsx]

## Sheet: List1
Table S2. Distribution of E. coli phylogroups, virulence factors, bacteriocin producers, and the prevalence of bacteriocin determinants in ExPEC strains and fecal E. coli strains
Phylogroup/virulence factors/bacteriocin production and bacteriocin determinants	ExPEC (n = 407)	Fecal (n = 1283)	P value
	(%)	(%)
phylogroup A	75* (18.4)	363 (28.3)	<0.01
phylogroup B1	43 (10.6)	92 (7.2)	-
phylogroup B2	214 (52.6)	491 (38.3)	<0.01
phylogroup D	75 (18.4)	337 (26.3)	<0.01
aggregative adherence plasmid (pCVD432)	-	13 (1.0)	-
invasion associated locus (ial)	1 (0.2)	44 (3.4)	-
heat-stable enterotoxin (st)	-	8 (0.7)	-
heat-labile enterotoxin (lt)	1 (0.2)	7 (0.5)	-
intimin (eaeA)	-	26 (2.0)	-
bundle-forming fimbriae (bfpA)	-	1 (0.08)	-
invasion plasmid H (ipaH)	11 (4.3)	32 (2.5)	-
aerobactin synthesis (aer)	238 (58.5)	438 (34.1)	p < 0.01
fimbriae type 1 (fimA)	379 (93.1)	1072 (83.6)	p < 0.01
α-hemolysin (α-hly)	63 (15.5)	91 (7.1)	p < 0.01
afimbrial adhesin I (afaI)	54 (13.3)	95 (7.4)	p < 0.01
aerobactin synthesis (iucC)	248 (60.9)	515 (40.1)	p < 0.01
cytotoxic necrotizing factor (cnf1)	25 (6.1)	47 (3.7)	p = 0.03
S-fimbriae (sfa)	113 (27.8)	247 (19.3)	p < 0.01
P-fimbriae (pap)	98 (24.1)	226 (17.6)	p < 0.01
shiga-toxin 1 (stx1)	-	-	-
shiga-toxin 2 (stx2)	-	1 (0.08)	-
enterohemolysin (ehly)	-	9 (0.7)	-
Bacteriocin producers	257 (63.1)	695 (54.2)	<0.01
mV**	73 (28.4)	206 (29.6)	-
mM	106 (41.2)	163 (23.5)	<0.01
mH47	98 (38.1)	224 (32.2)	-
mB17	14 (5.4)	85 (12.2)	<0.01
mC7	10 (3.9)	12 (1.7)	-
mJ25	3 (1.2)	12 (1.7)	-
mL	2 (0.8)	2 (0.3)	-
Ia	72 (28.0)	211 (30.4)	-
Ib	8 (3.1)	62 (8.9)	0.02
A	2 (0.8)	2 (0.3)	-
B	14 (5.4)	48 (6.9)	-
D	2 (0.8)	1 (0.1)	-
E1	43 (16.7)	139 (20.0)	-
E2	2 (0.8)	4 (4 (0.6)	-
E3	1 (0.4)	1 (0.1)	-
E4	-	-	-
E5	-	1 (0.1)	-
E6	-	3 (0.4)	-
E7	2 (0.8)	13 (1.9)	-
E8	-	5 (0.7)	-
E9	1 (0.4)	-	-
K	12 (4.7)	27 (3.9)	-
L	-	-	-
M	26 (10.1)	107 (15.4)	-
N	5 (1.9)	13 (1.9)	-
S4	2 (0.8)	13 (1.9)	-
U	1 (0.4)	3 (0.4)	-
Y	1 (0.4)	3 (0.4)	-
5 or 10	1 (0.4)	7 (1.0)	-
Js	4 (1.6)	30 (4.3)	0.05
unknown	-	2 (0.3)	-
Bacteriocin determinants	505	1395
microcin determinants	306 (60.6)	697 (50.0)	<0.01
colicin determinants	199 (39.4)	696 (49.9)	<0.01
unknown determinants	-	2 (0.1)	-
*Total number of strains encoding different virulence factors, phylogroups or bacteriocin types.
**Bacteriocin determinants of bacteriocinogenic E. coli isolates.
