# Supplementary material for: Human extraintestinal pathogenic Escherichia coli strains differ in prevalence of virulence factors, phylogroups, and bacteriocin determinants
Source: BMC Microbiol. 2016 Sep 20;16:218. doi: 10.1186/s12866-016-0835-z (PMC5028950; doi:10.1186/s12866-016-0835-z)
Supplement: Additional file 3: — Table S3. Detection of individual bacteriocin determinants in ExPEC and fecal bacteriocin producers within less virulent phylogenetic groups A + B1 compared to more virulent phylogroups B2 + D. (XLSX 11 kb) [file 12866_2016_835_MOESM3_ESM.xlsx]

## Sheet: List1
Table S3. Detection of individual bacteriocin determinants in ExPEC and fecal bacteriocin producers within less virulent phylogenetic groups A+B1 compared to more virulent phylogroups B2+D
Bacteriocin determinant	ExPEC strains	Fecal strains	P value	ExPEC strains	Fecal strains	P value
	A+B1 (n=76) %	A+B1 (n=227) %		B2+D (n=181) %	B2+D (n=468) %
mV*	32 (42.1)	80 (35.2)	-	41 (22.7)	126 (26.9)	-
mM	13 (17.1)	24 (10.6)	-	93 (51.4)	139 (29.7)	<0.01
mH47	19 (25.0)	43 (18.9)	-	79 (43.6)	181 (38.7)	-
mB17	4 (5.3)	19 (8.4)	-	10 (5.5)	66 (14.1)	<0.01
mC7	6 (7.9)	4 (1.8)	0.02	4 (2.2)	8 (1.7)	-
mJ25	2 (2.6)	-	-	1 (0.6)	2 (0.4)	-
mL	2 (2.6)	-	-	-	5 (1.1)	-
Ia	34 (44.7)	92 (40.5)	-	38 (21.0)	125 (26.7)	-
Ib	2 (2.6)	30 (13.2)	-	6 (3.3)	32 (6.8)	-
A	1 (1.3)	1 (0.4)	-	1 (0.6)	1 (0.2)	-
B	9 (11.8)	21 (9.3)	-	5 (2.8)	27 (5.8)	-
D	1 (1.3)	-	-	1 (0.6)	1 (0.2)	-
E1	17 (22.4)	58 (25.6)	-	26 (14.4)	81 (17.3)	-
E2	1 (1.3)	-	-	1 (0.6)	4 (0.9)	-
E3	1 (1.3)	-	-	-	1 (0.2)	-
E4	-	-	-	-	-	-
E5	-	-	-	-	1 (0.2)	-
E6	-	2 (0.9)	-	-	1 (0.2)	-
E7	-	11 (4.8)	-	2 (1.1)	5 (1.1)	-
E8	-	1 (0.4)	-	-	4 (0.9)	-
E9	1 (1.3)	-	-	-	-	-
K	2 (2.6)	9 (4.0)	-	10 (5.5)	18 (3.8)	-
L	-	-	-	-	-	-
M	10 (13.2)	47 (20.7)	-	16 (8.8)	60 (12.8)	-
N	2 (2.6)	2 (0.9)	-	3 (1.7)	11 (2.4)	-
S4	1 (1.3)	5 (2.2)	-	1 (0.6)	8 (1.7)	-
U	-	1 (0.4)	-	1 (0.6)	2 (0.4)	-
Y	-	1 (0.4)	-	1 (0.6)	2 (0.4)	-
5 or 10	1 (1.3)	2 (0.9)	-	-	5 (1.1)	-
Js	-	5 (2.2)	-	4 (2.2)	25 (5.3)	-
unknown	-	-	-	-	2 (0.4)	-
*Bacteriocin determinants of bacteriocinogenic E. coli isolates.
