# Supplementary material for: Human extraintestinal pathogenic Escherichia coli strains differ in prevalence of virulence factors, phylogroups, and bacteriocin determinants
Source: BMC Microbiol. 2016 Sep 20;16:218. doi: 10.1186/s12866-016-0835-z (PMC5028950; doi:10.1186/s12866-016-0835-z)
Supplement: Additional file 4: — Table S4. Differences in the distribution of virulence factors, E. coli phylogroups, bacteriocin production, and bacteriocin determinants between subgroups of ExPEC strains and fecal strains. (XLSX 14 kb) [file 12866_2016_835_MOESM4_ESM.xlsx]

## Sheet: List1
Table S4. Differences in the distribution of virulence factors, E. coli phylogroups, bacteriocin production, and bacteriocin determinants between subgroups of ExPEC strains and fecal strains
Distribution of E. coli phylogroups, bacteriocin producers and prevalence of bacteriocin determinant within the ExPEC strains and fecal strains	1. SSTIs* (n=154) %	2. Nasal, oral, and throat smears examination and/or analyses of sputum (n=111) %	3. Intra-abdominal infections (n=87) %	4. Genital infections (n=55) %	5. Fecal E. coli (n=1283)	Statistics (P values)
						1x5	2x5	3x5	4x5
phylogroup A	27 (17.5)	21 (18.9)	20 (23.0)	7 (12.7)	363 (28.3)	<0.01	-	-	-
phylogroup B1	20 (13.0)	8 (7.2)	14 (16.1)	1 (1.8)	92 (7.2)	-	-	-	-
phylogroup B2	80 (51.9)	64 (57.7)	37 (42.5)	33 (60.0)	491 (38.3)	<0.01	<0.01	-	<0.01
phylogroup D	27 (17.5)	18 (16.2)	16 (18.4)	14 (25.5)	337 (26.3)	-	-	-	-
aggregative adherence plasmid (pCVD432)	-	-	-	-	13 (1.0)	-	-	-	-
invasion associated locus (ial)	-	-	-	-	44 (3.4)	-	-	-	-
heat-stable enterotoxin (st)	-	-	-	-	8 (0.7)	-	-	-	-
heat-labile enterotoxin (lt)	1 (0.6)	-	-	-	7 (0.5)	-	-	-	-
intimin (eaeA)	-	-	-	-	26 (2.0)	-	-	-	-
bundle-forming fimbriae (bfpA)	-	-	-	-	1 (0.08)	-	-	-	-
invasion plasmid H (ipaH)	3 (1.9)	4 (3.6)	3 (3.4)	1 (1.8)	32 (2.5)	-	-	-	-
aerobactin synthesis (aer)	94 (61.0)	67 (60.4)	50 (57.5)	27 (49.1)	438 (34.1)	<0.01	<0.01	<0.01	-
fimbriae type 1 (fimA)	145 (94.2)	106 (95.5)	76 (87.4)	52 (94.5)	1072 (83.6)	<0.01	<0.01	-	-
α-hemolysin (α-hly)	20 (13.0)	28 (25.2)	7 (8.0)	8 (14.5)	91 (7.1)	-	<0.01	-	-
afimbrial adhesin I (afaI)	23 (14.9)	16 (14.4)	12 (13.8)	3 (5.5)	95 (7.4)	<0.01	-	-	-
aerobactin synthesis (iucC)	96 (62.3)	71 (64.0)	56 (64.4)	25 (45.5)	515 (40.1)	<0.01	<0.01	<0.01	-
cytotoxic necrotizing factor (cnf1)	3 (1.9)	15 (13.5)	5 (5.7)	2 (3.6)	47 (3.7)	-	<0.01	-	-
S-fimbriae (sfa)	39 (25.3)	39 (35.1)	18 (20.7)	17 (30.9)	247 (19.3)	-	<0.01	-	-
P-fimbriae (pap)	36 (23.4)	30 (27.0)	19 (21.8)	13 (23.6)	226 (17.6)	-	-	-	-
shiga-toxin 1 (stx1)	-	-	-	-	-	-	-	-	-
shiga-toxin 2 (stx2)	-	-	-	-	1 (0.08)	-	-	-	-
enterohemolysin (ehly)	1 (0.6)	-	-	-	9 (0.7)	-	-	-	-
Bacteriocin producers	81 (52.6)	73 (65.8)	57 (65.5)	44 (80.0)	695 (54.2)	-	-	-	<0.01
mV*	28 (34.6)	13 (17.8)	21 (36.8)	11 (25.0)	206 (29.6)	-	-	-	-
mM	32 (39.1)	38 (52.1)	18 (31.6)	18 (40.9)	163 (23.5)	<0.01	<0.01	-	<0.01
mH47	27 (33.3)	41 (56.2)	14 (24.6)	16 (36.4)	224 (32.2)	-	<0.01	-	-
mB17	3 (3.7)	4 (5.5)	4 (7.0)	3 (6.8)	85 (12.2)	-	-	-	-
mC7	3 (3.7)	3 (4.1)	3 (5.3)	1 (2.3)	12 (1.7)	-	-	-	-
mJ25	1 (1.2)	1 (1.4)	-	1 (2.3)	12 (1.7)	-	-	-	-
mL	-	1 (1.4)	-	1 (2.3)	2 (0.3)	-	-	-	-
Ia	24 (29.6)	17 (23.3)	19 (33.3)	12 (27.3)	211 (30.4)	-	-	-	-
Ib	7 (8.6)	1 (1.4)	-	-	62 (8.9)	-	-	-	-
A	-	1 (1.4)	1 (1.8)	-	2 (0.3)	-	-	-	-
B	2 (2.5)	5 (6.8)	7 (12.3)	-	48 (6.9)	-	-	-	-
D	-	1 (1.4)	-	1 (2.3)	1 (0.1)	-	-	-	-
E1	13 (16.0)	13 (17.8)	9 (15.8)	8 (18.2)	139 (20.0)	-	-	-	-
E2	-	-	2 (3.5)	-	4 (4 (0.6)	-	-		-
E3	-	1 (1.4)	-	-	1 (0.1)	-	-	-	-
E4	-	-	-	-	-	-	-	-	-
E5	-	-	-	-	1 (0.1)	-	-	-	-
E6	-	-	-	-	3 (0.4)	-	-	-	-
E7	2 (2.5)	-	-	-	13 (1.9)	-	-	-	-
E8	-	-	-	-	5 (0.7)	-	-	-	-
E9	-	-	1 (1.8)	-	-	-	-	-	-
K	2 (2.5)	5 (6.8)	3 (5.3)	2 (4.5)	27 (3.9)	-	-	-	-
L	-	-	-	-	-	-	-	-	-
M	7 (8.6)	7 (9.6)	10 (17.5)	2 (4.5)	107 (15.4)	-	-	-	-
N	2 (2.5)	1 (1.4)	1 (1.8)	1 (2.3)	13 (1.9)	-	-	-	-
S4	1 (1.2)	-	1 (1.8)	-	13 (1.9)	-	-	-	-
U	-	-	-	1 (2.3)	3 (0.4)	-	-	-	-
Y	-	1 (1.4)	-	-	3 (0.4)	-	-	-	-
5 or 10	1 (1.2)	-	-	-	7 (1.0)	-	-	-	-
Js	1 (1.2)	1 (1.4)	2 (3.5)	-	30 (4.3)	-	-	-	-
unknown	-	-	-	-	2 (0.3)	-	-	-	-
Bacteriocin determinants	156	155	116	78	1395
microcin determinants	94 (60.3)	101 (65.2)	60 (51.7)	51 (65.4)	697 (50.0)	-	<0.01	-	0.04
colicin determinants	62 (39.7)	54 (34.8)	56 (48.3)	27 (34.6)	696 (49.9)	-	<0.01	-	0.04
unknown	-	-	-	-	2 (0.1)	-	-	-	-
*Bacteriocin determinants of bacteriocinogenic E. coli isolates.
